# Supplementary material for: Inhibition of Wnt signaling in primary human hepatocytes promotes Plasmodium falciparum liver stage development
Source: PLoS Pathog. 2025 Dec 22;21(12):e1013800. doi: 10.1371/journal.ppat.1013800 (PMC12795456; doi:10.1371/journal.ppat.1013800)
Supplement: S1 Data — (XLSX) [file ppat.1013800.s009.xlsx]

## Sheet: Fig 2
Panel F
Dunnett's multiple comparisons test	Mean Diff.	95.00% CI of diff.	Below threshold?	Summary	Adjusted P Value
B27 vs. B27 + Forsk	-0.3129	-0.8987 to 0.2728	No	ns	0.5576
B27 vs. B27 + SB	-0.8829	-1.469 to -0.2972	Yes	**	0.0012
B27 vs. B27 + IWP2	-0.5257	-1.111 to 0.06008	No	ns	0.0948
B27 vs. B27 + DAPT	-0.9419	-1.528 to -0.3561	Yes	***	0.0005
B27 vs. B27 + LDN	-0.5075	-1.093 to 0.07820	No	ns	0.1139
Panel G
Dunnett's multiple comparisons test	Mean Diff.	95.00% CI of diff.	Below threshold?	Summary	Adjusted P Value
B27 vs. B27 + Forsk	-36.02	-90.09 to 18.04	No	ns	0.325
B27 vs. B27 + SB	-73.03	-127.1 to -18.96	Yes	**	0.0041
B27 vs. B27 + IWP2	-269.5	-323.5 to -215.4	Yes	****	<0.0001
B27 vs. B27 + DAPT	-69.55	-123.6 to -15.49	Yes	**	0.0066
B27 vs. B27 + LDN	-53.18	-107.2 to 0.8826	No	ns	0.0555
Panel H
Dunnett's multiple comparisons test	Mean Diff.	95.00% CI of diff.	Below threshold?	Summary	Adjusted P Value
B27 vs. B27 + Forsk	-524879	-3638336 to 2588578	No	ns	0.9984
B27 vs. B27 + SB	-3849327	-6962784 to -735870	Yes	**	0.0096
B27 vs. B27 + IWP2	-8646098	-11759555 to -5532640	Yes	****	<0.0001
B27 vs. B27 + DAPT	-2331954	-5445412 to 781503	No	ns	0.2171
B27 vs. B27 + LDN	-1043616	-4157073 to 2069841	No	ns	0.9124
Panel I
Dunnett's multiple comparisons test	Mean Diff.	95.00% CI of diff.	Below threshold?	Summary	Adjusted P Value
B27 vs. B27 + Forsk	-952897	-3858449 to 1952655	No	ns	0.9129
B27 vs. B27 + SB	-3199370	-6104922 to -293818	Yes	*	0.026
B27 vs. B27 + IWP2	-9706249	-12611801 to -6800697	Yes	****	<0.0001
B27 vs. B27 + DAPT	-2728355	-5633907 to 177197	No	ns	0.0728
B27 vs. B27 + LDN	-1113171	-4018723 to 1792381	No	ns	0.8335

## Sheet: Fig 3
NF175								NF135								NF54
A: number of schizonts								B: number of schizonts								C: number of schizonts
Uncorrected Fisher's LSD	Mean Diff.	95.00% CI of diff.	Below threshold?	Summary	Individual P Value			Tukey's multiple comparisons test	Mean Diff.	95.00% CI of diff.	Below threshold?	Summary	Adjusted P Value			Tukey's multiple comparisons test	Mean Diff.	95.00% CI of diff.	Below threshold?	Summary	Adjusted P Value
5								3								3
B27 vs. B27 + IWP2	-398.7	-807.9 to 10.54	No	ns	0.0553			B27 vs. B27 + IWP2	-129	-695.2 to 437.2	No	ns	0.6286			B27 vs. B27 + IWP2	-264.7	-828.3 to 299.0	No	ns	0.3265
7								5								5
B27 vs. B27 + IWP2	-121	-530.3 to 288.2	No	ns	0.5314			B27 vs. B27 + IWP2	-236.3	-802.5 to 329.8	No	ns	0.381			B27 vs. B27 + IWP2	-213.3	-777.0 to 350.4	No	ns	0.4257
B27								7								7
5 vs. 7	109.4	-354.1 to 572.8	No	ns	0.5847			B27 vs. B27 + IWP2	-197	-763.2 to 369.2	No	ns	0.463			B27 vs. B27 + IWP2	-238.3	-802.0 to 325.3	No	ns	0.3751
B27 + IWP2								B27								B27
5 vs. 7	387	-76.43 to 850.4	No	ns	0.087			3 vs. 5	516.3	-176.9 to 1210	No	ns	0.1578			3 vs. 5	180.7	-509.5 to 870.9	No	ns	0.7689
								3 vs. 7	835.3	142.1 to 1529	Yes	*	0.0189			3 vs. 7	399.1	-291.1 to 1089	No	ns	0.3068
A: Size of schizonts								5 vs. 7	319	-374.2 to 1012	No	ns	0.4603			5 vs. 7	218.4	-471.8 to 908.7	No	ns	0.6838
Uncorrected Fisher's LSD	Mean Diff.	95.00% CI of diff.	Below threshold?	Summary	Individual P Value
								B27 + IWP2								B27 + IWP2
5								3 vs. 5	409	-284.2 to 1102	No	ns	0.2937			3 vs. 5	232	-458.2 to 922.2	No	ns	0.6525
B27 vs. B27 + IWP2	-273.3	-332.4 to -214.2	Yes	****	<0.0001			3 vs. 7	767.3	74.09 to 1461	Yes	*	0.0302			3 vs. 7	425.4	-264.8 to 1116	No	ns	0.2657
								5 vs. 7	358.3	-334.9 to 1052	No	ns	0.3818			5 vs. 7	193.4	-496.8 to 883.6	No	ns	0.7407
7
B27 vs. B27 + IWP2	-561.7	-620.8 to -502.6	Yes	****	<0.0001			B: Size of schizonts								B: Size of schizonts
								Tukey's multiple comparisons test	Mean Diff.	95.00% CI of diff.	Below threshold?	Summary	Adjusted P Value			Tukey's multiple comparisons test	Mean Diff.	95.00% CI of diff.	Below threshold?	Summary	Adjusted P Value
B27
5 vs. 7	-17.43	-75.17 to 40.31	No	ns	0.488			3								3
								B27 vs. B27 + IWP2	-5.614	-86.31 to 75.08	No	ns	0.882			B27 vs. B27 + IWP2	-4.93	-69.41 to 59.55	No	ns	0.8705
B27 + IWP2
5 vs. 7	-305.8	-363.6 to -248.1	Yes	****	<0.0001			5								5
								B27 vs. B27 + IWP2	-165.7	-246.3 to -84.95	Yes	***	0.0008			B27 vs. B27 + IWP2	-75.81	-140.3 to -11.32	Yes	*	0.0249
A:Dapi content
Uncorrected Fisher's LSD	Mean Diff.	95.00% CI of diff.	Below threshold?	Summary	Individual P Value			7								7
								B27 vs. B27 + IWP2	-268.8	-349.5 to -188.1	Yes	****	<0.0001			B27 vs. B27 + IWP2	-229.1	-293.6 to -164.6	Yes	****	<0.0001
5
B27 vs. B27 + IWP2	-8424731	-15432638 to -1416823	Yes	*	0.0224			B27								B27
								3 vs. 5	-73.74	-172.5 to 25.07	No	ns	0.1569			3 vs. 5	-59.64	-138.6 to 19.32	No	ns	0.1509
7								3 vs. 7	-98.8	-197.6 to 0.01552	No	ns	0.05			3 vs. 7	-99.08	-178.0 to -20.12	Yes	*	0.0149
B27 vs. B27 + IWP2	-31795146	-38803053 to -24787239	Yes	****	<0.0001			5 vs. 7	-25.06	-123.9 to 73.75	No	ns	0.7812			5 vs. 7	-39.44	-118.4 to 39.52	No	ns	0.405
B27								B27 + IWP2								B27 + IWP2
5 vs. 7	-1230123	-8238031 to 5777784	No	ns	0.7088			3 vs. 5	-233.8	-332.6 to -135.0	Yes	***	0.0001			3 vs. 5	-130.5	-209.5 to -51.56	Yes	**	0.0023
								3 vs. 7	-362	-460.8 to -263.2	Yes	****	<0.0001			3 vs. 7	-323.2	-402.2 to -244.3	Yes	****	<0.0001
B27 + IWP2								5 vs. 7	-128.2	-227.0 to -29.41	Yes	*	0.0121			5 vs. 7	-192.7	-271.7 to -113.8	Yes	****	<0.0001
5 vs. 7	-24600539	-31608446 to -17592631	Yes	****	<0.0001
								B:Dapi content								B:Dapi content
A:MSP1								Tukey's multiple comparisons test	Mean Diff.	95.00% CI of diff.	Below threshold?	Summary	Adjusted P Value
Uncorrected Fisher's LSD	Mean Diff.	95.00% CI of diff.	Below threshold?	Summary	Individual P Value											Tukey's multiple comparisons test	Mean Diff.	95.00% CI of diff.	Below threshold?	Summary	Adjusted P Value
								3
5								B27 vs. B27 + IWP2	-90854	-3668486 to 3486778	No	ns	0.9568			3
B27 vs. B27 + IWP2	-8545504	-13302066 to -3788942	Yes	**	0.0021											B27 vs. B27 + IWP2	-189971	-3742285 to 3362344	No	ns	0.9092
								5
7								B27 vs. B27 + IWP2	-3623926	-7201558 to -46294	Yes	*	0.0475			5
B27 vs. B27 + IWP2	-27618254	-32374816 to -22861691	Yes	****	<0.0001											B27 vs. B27 + IWP2	-3985277	-7537591 to -432963	Yes	*	0.0309
								7
B27								B27 vs. B27 + IWP2	-7149595	-10727227 to -3571963	Yes	***	0.0009			7
5 vs. 7	585833	-4170730 to 5342395	No	ns	0.793											B27 vs. B27 + IWP2	-14595219	-18147533 to -11042904	Yes	****	<0.0001
								B27
B27 + IWP2								3 vs. 5	-1821875	-6202533 to 2558783	No	ns	0.5266			B27
5 vs. 7	-18486917	-23243479 to -13730355	Yes	****	<0.0001			3 vs. 7	-3018103	-7398761 to 1362555	No	ns	0.1992			3 vs. 5	-2552065	-6901723 to 1797593	No	ns	0.2973
								5 vs. 7	-1196228	-5576886 to 3184430	No	ns	0.7517			3 vs. 7	-6135626	-10485284 to -1785968	Yes	**	0.0071
																5 vs. 7	-3583561	-7933218 to 766097	No	ns	0.1119
								B27 + IWP2
								3 vs. 5	-5354947	-9735605 to -974289	Yes	*	0.0173			B27 + IWP2
								3 vs. 7	-10076844	-14457502 to -5696186	Yes	***	0.0001			3 vs. 5	-6347372	-10697029 to -1997714	Yes	**	0.0056
								5 vs. 7	-4721896	-9102554 to -341238	Yes	*	0.0346			3 vs. 7	-20540874	-24890531 to -16191216	Yes	****	<0.0001
																5 vs. 7	-14193502	-18543160 to -9843844	Yes	****	<0.0001
								B:MSP1
								Tukey's multiple comparisons test	Mean Diff.	95.00% CI of diff.	Below threshold?	Summary	Adjusted P Value			Tukey's multiple comparisons test	Mean Diff.	95.00% CI of diff.	Below threshold?	Summary	Adjusted P Value
								3								3
								B27 vs. B27 + IWP2	4652	-3173824 to 3183127	No	ns	0.9975			B27 vs. B27 + IWP2	-67598	-3218998 to 3083801	No	ns	0.9635
								5								5
								B27 vs. B27 + IWP2	-6818103	-9996578 to -3639628	Yes	***	0.0005			B27 vs. B27 + IWP2	-2767628	-5919028 to 383772	No	ns	0.0798
								7								7
								B27 vs. B27 + IWP2	-9599730	-12778206 to -6421255	Yes	****	<0.0001			B27 vs. B27 + IWP2	-13902116	-17053516 to -10750717	Yes	****	<0.0001
								B27								B27
								3 vs. 5	-1489469	-5381377 to 2402439	No	ns	0.5783			3 vs. 5	-1759463	-5618218 to 2099292	No	ns	0.4664
								3 vs. 7	-3234857	-7126765 to 657051	No	ns	0.1084			3 vs. 7	-3913536	-7772290 to -54781	Yes	*	0.0468
								5 vs. 7	-1745388	-5637296 to 2146520	No	ns	0.4774			5 vs. 7	-2154073	-6012827 to 1704682	No	ns	0.3301
								B27 + IWP2								B27 + IWP2
								3 vs. 5	-8312224	-12204131 to -4420316	Yes	***	0.0003			3 vs. 5	-4459493	-8318248 to -600738	Yes	*	0.0239
								3 vs. 7	-12839239	-16731147 to -8947331	Yes	****	<0.0001			3 vs. 7	-17748054	-21606809 to -13889299	Yes	****	<0.0001
								5 vs. 7	-4527015	-8418923 to -635108	Yes	*	0.023			5 vs. 7	-13288561	-17147316 to -9429806	Yes	****	<0.0001

## Sheet: Fig 4
Panel A: size of schizonts							Panel B: size of schizonts
Dunn's multiple comparisons test	Mean rank diff.	Significant?	Summary	Adjusted P Value			Dunn's multiple comparisons test	Mean rank diff.	Significant?	Summary	Adjusted P Value
5_B vs. 5_C	553.4	Yes	****	<0.0001			5_B vs. 5_C	280.8	Yes	****	<0.0001
5_B vs. 5_I	-626	Yes	****	<0.0001			5_B vs. 5_I	-591	Yes	****	<0.0001
Dunn's multiple comparisons test	Mean rank diff.	Significant?	Summary	Adjusted P Value			Dunn's multiple comparisons test	Mean rank diff.	Significant?	Summary	Adjusted P Value
7_B vs. 7_C	571.5	Yes	****	<0.0001			7_B vs. 7_C	-46.34	No	ns	0.3067
7_B vs. 7_I	-688.9	Yes	****	<0.0001			7_B vs. 7_I	-973.6	Yes	****	<0.0001
Panel A: Dapi content							Panel B: Dapi content
Dunn's multiple comparisons test	Mean rank diff.	Significant?	Summary	Adjusted P Value			Dunn's multiple comparisons test	Mean rank diff.	Significant?	Summary	Adjusted P Value
5_B vs. 5_C	354.9	Yes	****	<0.0001			5_B vs. 5_C	140	Yes	****	<0.0001
5_B vs. 5_I	-679.2	Yes	****	<0.0001			5_B vs. 5_I	-696.8	Yes	****	<0.0001
Dunn's multiple comparisons test	Mean rank diff.	Significant?	Summary	Adjusted P Value			Dunn's multiple comparisons test	Mean rank diff.	Significant?	Summary	Adjusted P Value
7_B vs. 7_C	275.2	Yes	****	<0.0001			7_B vs. 7_C	-152.7	Yes	****	<0.0001
7_B vs. 7_I	-821.7	Yes	****	<0.0001			7_B vs. 7_I	-1038	Yes	****	<0.0001
Panel A: MSP1							Panel B: MSP1
Dunn's multiple comparisons test	Mean rank diff.	Significant?	Summary	Adjusted P Value			Dunn's multiple comparisons test	Mean rank diff.	Significant?	Summary	Adjusted P Value
B27 vs. CHIR	39.39	No	ns	0.2355			B27 vs. CHIR	76.47	Yes	**	0.0081
B27 vs. IWP2	-353.8	Yes	****	<0.0001			B27 vs. IWP2	-538.8	Yes	****	<0.0001

## Sheet: Fig S1
NF175				NF135				NF54
Fold change of schizont numbers				Fold change of schizont numbers				Fold change of schizont numbers
Column B	WBH			Column B	WBH			Column B	WBH
vs.	vs.			vs.	vs.			vs.	vs.
Column A	WB			Column A	WB			Column A	WB
Unpaired t test				Unpaired t test				Unpaired t test
P value	0.0001			P value	0.382			P value	0.2485
P value summary	***			P value summary	ns			P value summary	ns
Significantly different (P < 0.05)?	Yes			Significantly different (P < 0.05)?	No			Significantly different (P < 0.05)?	No
One- or two-tailed P value?	Two-tailed			One- or two-tailed P value?	Two-tailed			One- or two-tailed P value?	Two-tailed
t, df	t=6.910, df=8			t, df	t=0.9813, df=4			t, df	t=1.349, df=4
Size of the schizonts				Size of the schizonts				Size of the schizonts
Column B	WBH			Column B	WBH			Column B	WBH
vs.	vs.			vs.	vs.			vs.	vs.
Column A	WB			Column A	WB			Column A	WB
Unpaired t test				Unpaired t test				Unpaired t test
P value	0.5456			P value	0.2121			P value	0.5943
P value summary	ns			P value summary	ns			P value summary	ns
Significantly different (P < 0.05)?	No			Significantly different (P < 0.05)?	No			Significantly different (P < 0.05)?	No
One- or two-tailed P value?	Two-tailed			One- or two-tailed P value?	Two-tailed			One- or two-tailed P value?	Two-tailed
t, df	t=0.6311, df=8			t, df	t=1.484, df=4			t, df	t=0.5780, df=4
Dapi level in the schizonts				Dapi level in the schizonts				Dapi level in the schizonts
Column B	WBH			Column B	WBH			Column B	WBH
vs.	vs.			vs.	vs.			vs.	vs.
Column A	WB			Column A	WB			Column A	WB
Unpaired t test				Unpaired t test				Unpaired t test
P value	0.8358			P value	0.5052			P value	0.0503
P value summary	ns			P value summary	ns			P value summary	ns
Significantly different (P < 0.05)?	No			Significantly different (P < 0.05)?	No			Significantly different (P < 0.05)?	No
One- or two-tailed P value?	Two-tailed			One- or two-tailed P value?	Two-tailed			One- or two-tailed P value?	Two-tailed
t, df	t=0.2141, df=8			t, df	t=0.7312, df=4			t, df	t=2.770, df=4
Percentage of hGS positive schizonts				Percentage of hGS positive schizonts				Percentage of hGS positive schizonts
Column B	WBH			Column B	WBH			Column B	WBH
vs.	vs.			vs.	vs.			vs.	vs.
Column A	WB			Column A	WB			Column A	WB
Unpaired t test				Unpaired t test				Unpaired t test
P value	0.2479			P value	0.9673			P value	0.2691
P value summary	ns			P value summary	ns			P value summary	ns
Significantly different (P < 0.05)?	No			Significantly different (P < 0.05)?	No			Significantly different (P < 0.05)?	No
One- or two-tailed P value?	Two-tailed			One- or two-tailed P value?	Two-tailed			One- or two-tailed P value?	Two-tailed
t, df	t=1.280, df=6			t, df	t=0.04366, df=4			t, df	t=1.282, df=4
Total hGS level per schizont				Total hGS level per schizont				Total hGS level per schizont
Column B	WBH			Column B	WBH			Column B	WBH
vs.	vs.			vs.	vs.			vs.	vs.
Column A	WB			Column A	WB			Column A	WB
Unpaired t test				Unpaired t test				Unpaired t test
P value	0.7822			P value	0.7168			P value	0.2666
P value summary	ns			P value summary	ns			P value summary	ns
Significantly different (P < 0.05)?	No			Significantly different (P < 0.05)?	No			Significantly different (P < 0.05)?	No
One- or two-tailed P value?	Two-tailed			One- or two-tailed P value?	Two-tailed			One- or two-tailed P value?	Two-tailed
t, df	t=0.2892, df=6			t, df	t=0.3894, df=4			t, df	t=1.290, df=4
Total PfMSP1 level per schizont				Total PfMSP1 level per schizont				Total PfMSP1 level per schizont
Column B	WBH			Column B	WBH			Column B	WBH
vs.	vs.			vs.	vs.			vs.	vs.
Column A	WB			Column A	WB			Column A	WB
Unpaired t test				Unpaired t test				Unpaired t test
P value	0.0751			P value	0.262			P value	0.3225
P value summary	ns			P value summary	ns			P value summary	ns
Significantly different (P < 0.05)?	No			Significantly different (P < 0.05)?	No			Significantly different (P < 0.05)?	No
One- or two-tailed P value?	Two-tailed			One- or two-tailed P value?	Two-tailed			One- or two-tailed P value?	Two-tailed
t, df	t=2.150, df=6			t, df	t=1.305, df=4			t, df	t=1.128, df=4

## Sheet: Fig S2
Panel B
Dunn's multiple comparisons test	Mean rank diff.	Significant?	Summary	Adjusted P Value
B27 vs. Forskolin	-14.33	Yes	**	0.005
B27 vs. SB431542	-11.33	Yes	*	0.0466
B27 vs. IWP2	-6.333	No	ns	0.7312
B27 vs. DAPT	-7.333	No	ns	0.4625
B27 vs. LDN 193189	-1.667	No	ns	>0.9999
Panel C
Dunnett's multiple comparisons test	Mean Diff.	95.00% CI of diff.	Below threshold?	Summary	Adjusted P Value
B27 vs. B27 + Forsk	-3446905	-7370242 to 476432	No	ns	0.104
B27 vs. B27 + SB	-7120652	-11043989 to -3197314	Yes	***	0.0001
B27 vs. B27 + IWP2	-10370052	-14293389 to -6446715	Yes	****	<0.0001
B27 vs. B27 + DAPT	-5352297	-9275634 to -1428959	Yes	**	0.0042
B27 vs. B27 + LDN	-3775917	-7699255 to 147420	No	ns	0.0631
B27 vs. B27 + 5C	-711935	-4635272 to 3211402	No	ns	0.9969
B27 vs. Will B	-5481921	-9405258 to -1558583	Yes	**	0.0033
B27 vs. Will B + WBH	-5056973	-8980310 to -1133635	Yes	**	0.0072
Panel D
Dunnett's multiple comparisons test	Mean Diff.	95.00% CI of diff.	Below threshold?	Summary	Adjusted P Value
B27 vs. B27 + Forsk	-55.81	-75.27 to -36.34	Yes	****	<0.0001
B27 vs. B27 + SB	-56.63	-76.10 to -37.16	Yes	****	<0.0001
B27 vs. B27 + IWP2	-46.41	-65.88 to -26.94	Yes	****	<0.0001
B27 vs. B27 + DAPT	-49.42	-68.89 to -29.95	Yes	****	<0.0001
B27 vs. B27 + LDN	-27.78	-47.25 to -8.308	Yes	**	0.0027
B27 vs. B27 + 5C	-27.28	-46.75 to -7.811	Yes	**	0.0032
B27 vs. Will B	-53.96	-73.43 to -34.49	Yes	****	<0.0001
B27 vs. Will B + WBH	-49.04	-68.51 to -29.57	Yes	****	<0.0001
Panel E
Dunnett's multiple comparisons test	Mean Diff.	95.00% CI of diff.	Below threshold?	Summary	Adjusted P Value
B27 vs. B27 + Forsk	16.41	-16.94 to 49.77	No	ns	0.6271
B27 vs. B27 + SB	-14.74	-48.10 to 18.62	No	ns	0.7267
B27 vs. B27 + IWP2	-23.2	-56.56 to 10.16	No	ns	0.2748
B27 vs. B27 + DAPT	-11.13	-44.49 to 22.23	No	ns	0.9058
B27 vs. B27 + LDN	4.459	-28.90 to 37.82	No	ns	0.9996
B27 vs. B27 + 5C	39.91	6.554 to 73.27	Yes	*	0.0137
B27 vs. Will B	5.436	-27.92 to 38.79	No	ns	0.9985
B27 vs. Will B + WBH	36.47	3.110 to 69.83	Yes	*	0.0274

## Sheet: Fig S3
Panel D
Dunn's multiple comparisons test	Mean rank diff.	Significant?	Summary	Adjusted P Value
B27 vs. 5C	-5.667	Yes	*	0.0225
B27 vs. WBH	-3.333	No	ns	0.2721
Panel E
Dunnett's multiple comparisons test	Mean Diff.	95.00% CI of diff.	Below threshold?	Summary	Adjusted P Value
B27 vs. B27 + 5C	0.971	0.3853 to 1.557	Yes	***	0.0003
B27 vs. WBH	0.6005	0.01472 to 1.186	Yes	*	0.0424
Panel F
Dunnett's multiple comparisons test	Mean Diff.	95.00% CI of diff.	Below threshold?	Summary	Adjusted P Value
B27 vs. B27 + 5C	24.07	-29.99 to 78.14	No	ns	0.7344
Panel G
Dunnett's multiple comparisons test	Mean Diff.	95.00% CI of diff.	Below threshold?	Summary	Adjusted P Value
B27 vs. B27 + 5C	1475670	-1637787 to 4589127	No	ns	0.678
Panel H
Dunnett's multiple comparisons test	Mean Diff.	95.00% CI of diff.	Below threshold?	Summary	Adjusted P Value
B27 vs. B27 + 5C	-711935	-4635272 to 3211402	No	ns	0.9969
Panel I
Dunnett's multiple comparisons test	Mean Diff.	95.00% CI of diff.	Below threshold?	Summary	Adjusted P Value
B27 vs. B27 + 5C	1507716	-1397836 to 4413268	No	ns	0.5734
Panel J
Dunnett's multiple comparisons test	Mean Diff.	95.00% CI of diff.	Below threshold?	Summary	Adjusted P Value
B27 vs. B27 + 5C	-27.28	-46.75 to -7.811	Yes	**	0.0032
Panel K
Dunnett's multiple comparisons test	Mean Diff.	95.00% CI of diff.	Below threshold?	Summary	Adjusted P Value
B27 vs. B27 + 5C	39.91	6.554 to 73.27	Yes	*	0.0137

## Sheet: Fig S4
Panel A (left)								Panel B (left)
Dunnett's multiple comparisons test	Mean Diff.	95.00% CI of diff.	Below threshold?	Summary	Adjusted P Value			Dunnett's multiple comparisons test	Mean Diff.	95.00% CI of diff.	Below threshold?	Summary	Adjusted P Value
5								5
B27 vs. B27 + CHIR99021	33.56	-30.22 to 97.35	No	ns	0.2959			B27 vs. B27 + IWP2	-341.1	-778.5 to 96.33	No	ns	0.1142
B27 vs. B27 + IWP2	-149.1	-212.9 to -85.28	Yes	***	0.001			B27 vs. B27 + CHIR99021	42.59	-394.8 to 480.0	No	ns	0.9454
7								7
B27 vs. B27 + CHIR99021	88.85	25.06 to 152.6	Yes	*	0.0128			B27 vs. B27 + IWP2	-121	-558.5 to 316.4	No	ns	0.6633
B27 vs. B27 + IWP2	-109.6	-173.4 to -45.79	Yes	**	0.0048			B27 vs. B27 + CHIR99021	17.3	-420.1 to 454.7	No	ns	0.9906
Panel A (middle)								Panel B (right)
Dunnett's multiple comparisons test	Mean Diff.	95.00% CI of diff.	Below threshold?	Summary	Adjusted P Value			Dunn's multiple comparisons test	Mean rank diff.	Significant?	Summary	Adjusted P Value
								B27 vs. CHIR99021	-5.667	Yes	*	0.0225
5								B27 vs. IWP2	-3.333	No	ns	0.2721
B27 vs. B27 + CHIR99021	85.88	-85.19 to 257.0	No	ns	0.3227
B27 vs. B27 + IWP2	-51.33	-222.4 to 119.7	No	ns	0.6222
7
B27 vs. B27 + CHIR99021	108.6	-62.48 to 279.7	No	ns	0.1979
B27 vs. B27 + IWP2	-76.01	-247.1 to 95.06	No	ns	0.395
Panel A (right)
Dunnett's multiple comparisons test	Mean Diff.	95.00% CI of diff.	Below threshold?	Summary	Adjusted P Value
5
B27 vs. B27 + CHIR99021	-431.4	-751.7 to -111.1	Yes	*	0.0149
B27 vs. B27 + IWP2	-339.6	-659.9 to -19.26	Yes	*	0.0401
7
B27 vs. B27 + CHIR99021	-573.6	-893.9 to -253.2	Yes	**	0.0039
B27 vs. B27 + IWP2	-427.4	-747.8 to -107.1	Yes	*	0.0155

## Sheet: Fig S5
Day 5								Day 7
Panel B: number of schizonts								Panel B: number of schizonts
Dunnett's multiple comparisons test	Mean Diff.	95.00% CI of diff.	Below threshold?	Summary	Adjusted P Value			Dunnett's multiple comparisons test	Mean Diff.	95.00% CI of diff.	Below threshold?	Summary	Adjusted P Value
WBH vs. IWP2	-1107	-1472 to -741.4	Yes	****	<0.0001			WBH vs. IWP2	-1085	-1482 to -687.7	Yes	****	<0.0001
WBH vs. IWP2*	-496.3	-861.8 to -130.8	Yes	**	0.0073			WBH vs. IWP2*	-286.1	-683.4 to 111.1	No	ns	0.197
WBH vs. CHIR99021	-723.2	-1089 to -357.7	Yes	***	0.0003			WBH vs. CHIR99021	-946.6	-1344 to -549.3	Yes	****	<0.0001
WBH vs. CHIR99021*	-120.2	-485.7 to 245.3	No	ns	0.7817			WBH vs. CHIR99021*	-192.6	-589.8 to 204.6	No	ns	0.5052
Panel C: Size of schizonts								Panel C: Size of schizonts
Dunnett's multiple comparisons test	Mean Diff.	95.00% CI of diff.	Below threshold?	Summary	Adjusted P Value			Dunnett's multiple comparisons test	Mean Diff.	95.00% CI of diff.	Below threshold?	Summary	Adjusted P Value
WBH vs. IWP2	-140.8	-188.4 to -93.16	Yes	****	<0.0001			WBH vs. IWP2	-329.2	-403.2 to -255.2	Yes	****	<0.0001
WBH vs. IWP2*	-4.478	-52.12 to 43.16	No	ns	0.9967			WBH vs. IWP2*	-39.18	-113.2 to 34.81	No	ns	0.432
WBH vs. CHIR99021	147	99.33 to 194.6	Yes	****	<0.0001			WBH vs. CHIR99021	219.2	145.2 to 293.2	Yes	****	<0.0001
WBH vs. CHIR99021*	16.93	-30.71 to 64.56	No	ns	0.7363			WBH vs. CHIR99021*	40.88	-33.11 to 114.9	No	ns	0.3966
Panel D: DAPI level								Panel D: DAPI level
Holm-Šídák's multiple comparisons test	Mean Diff.	Below threshold?	Summary	Adjusted P Value				Dunnett's multiple comparisons test	Mean Diff.	95.00% CI of diff.	Below threshold?	Summary	Adjusted P Value
WBH vs. IWP2	-5012468	Yes	*	0.0146				WBH vs. IWP2	-23380265	-32536265 to -14224265	Yes	****	<0.0001
WBH vs. IWP2*	-920893	No	ns	0.761				WBH vs. IWP2*	613822	-8542179 to 9769822	No	ns	0.9991
WBH vs. CHIR99021	3597954	No	ns	0.0765				WBH vs. CHIR99021	6946928	-2209072 to 16102928	No	ns	0.1652
WBH vs. CHIR99021*	-981914	No	ns	0.761				WBH vs. CHIR99021*	-1963457	-11119458 to 7192543	No	ns	0.9369
Panel E: MSP1 level								Panel E: MSP1 level
Dunnett's multiple comparisons test	Mean Diff.	95.00% CI of diff.	Below threshold?	Summary	Adjusted P Value			Dunnett's multiple comparisons test	Mean Diff.	95.00% CI of diff.	Below threshold?	Summary	Adjusted P Value
WBH vs. IWP2	-8837460	-11113047 to -6561874	Yes	****	<0.0001			WBH vs. IWP2	-18834245	-27035346 to -10633144	Yes	****	<0.0001
WBH vs. IWP2*	-2186102	-4461689 to 89484	No	ns	0.0612			WBH vs. IWP2*	1462597	-6738504 to 9663698	No	ns	0.9659
WBH vs. CHIR99021	2049926	-225660 to 4325513	No	ns	0.083			WBH vs. CHIR99021	8681851	480750 to 16882952	Yes	*	0.0368
WBH vs. CHIR99021*	-483985	-2759571 to 1791601	No	ns	0.9386			WBH vs. CHIR99021*	3709702	-4491399 to 11910802	No	ns	0.5619
